# Supplementary material for: Impact of Body Mass Index on Clinical Outcomes in Myocardial Infarction Patients Undergoing Coronary Stenting with Dual Antiplatelet Therapy
Source: Biomedicines. 2025 Nov 16;13(11):2792. doi: 10.3390/biomedicines13112792 (PMC12650446; doi:10.3390/biomedicines13112792)
Supplement: Supplementary file 1 [file biomedicines-13-02792-s001.zip]

Archive with 1 entries (1 files):
- biomedicines-3847317-supplementary.pdf
